# Supplementary material for: COVID-19 Vaccination Is Not Associated with Psychiatric Adverse Events: A Meta-Analysis
Source: Vaccines (Basel). 2023 Jan 16;11(1):194. doi: 10.3390/vaccines11010194 (PMC9861090; doi:10.3390/vaccines11010194)
Supplement: Supplementary file 1 [file vaccines-11-00194-s001.zip]

Archive with 1 entries (1 files):
- vaccines-2156795-supplementary.pdf
